# Supplementary material for: Identification of 2,4-Diaminoquinazoline Derivative as a Potential Small-Molecule Inhibitor against Chikungunya and Ross River Viruses
Source: Viruses. 2023 Oct 31;15(11):2194. doi: 10.3390/v15112194 (PMC10674894; doi:10.3390/v15112194)
Supplement: Supplementary file 1 [file viruses-15-02194-s001.zip]

Archive with 1 entries (1 files):
- viruses-2629895-supplementary.pdf
